# Supplementary material for: A novel nutritional supplement containing amino acids and chromium decreases postprandial glucose response in a randomized, double-blind, placebo-controlled study
Source: PLoS One. 2020 Jun 24;15(6):e0234237. doi: 10.1371/journal.pone.0234237 (PMC7313729; doi:10.1371/journal.pone.0234237)
Supplement: S1 Data — (XLSX) [file pone.0234237.s003.xlsx]

## Sheet: ITT
site	site_label	subjectnum	gender	gender_label	randnumgroup	randnuminteger	randomization	productsequence	productsequence_label	productname	race	race_label	visitnumber	glucosepre	glucose15	glucose30	glucose45	glucose60	glucose90	glucose120	glucose180	insulinpre	insulin15	insulin30	insulin45	insulin60	insulin90	insulin120	insulin180
2	London	LND-002	1	Male	177018	3	177018-3	0	A	GoodIdea	0	Western European White	3	4.7	4.5	4.8	4.5	3.9	3.7	4.2	4.3	107	92	307	550	455	136	118	83
2	London	LND-002	1	Male	177018	3	177018-3	0	A	GoodIdea	0	Western European White	2	5.1	5.5	6.8	6	4.6	4	4.6	4.9	54	537	893	1124	886	278	82	36
2	London	LND-003	1	Male	177007	3	177007-3	0	A	GoodIdea	0	Western European White	2	5.5	5.2	5.4	7.4	6.6	4.9	4.2	4.3	69	61	160	584	464	150	61	47
2	London	LND-003	1	Male	177007	3	177007-3	0	A	GoodIdea	0	Western European White	3	4.9	5.3	5.6	6.5	6.7	7.3	5.9	5.1	44	62	136	152	208	255	127	55
2	London	LND-004	0	Female	177005	1	177005-1	0	A	GoodIdea	1	Eastern European White	3	5.6	5.2	6	6.2	5.3	5	5	4.8	80	102	449	592	394	209	110	60
2	London	LND-006	1	Male	177010	1	177010-1	0	A	GoodIdea	0	Western European White	3	5.2	5.2	6	7.3	7.3	5.5	4.3	4.7	40	149	133	406	415	193	86	44
2	London	LND-006	1	Male	177010	1	177010-1	0	A	GoodIdea	0	Western European White	3	5.1	4.9	5.1	5.8	5.4	4.7	4.4	4.2	44	60	89	256	186	143	100	67
2	London	LND-009	1	Male	177012	1	177012-1	0	A	GoodIdea	1	Eastern European White	2	5.4	5.2	7.4	8.6	8.9	6.7	5	3.9	97	109	415	624	833	547	236	69
2	London	LND-009	1	Male	177012	1	177012-1	0	A	GoodIdea	7	Central American	2	5	4.9	5.1	5.4	4.9	4.7	4.6	4.8	64	184	224	246	152	127	94	51
2	London	LND-010	0	Female	177005	3	177005-3	0	A	GoodIdea	0	Western European White	2	5.5	5	5.1	5.7	5	4.7	4.8	4.4	100	107	104	286	168	97	169	47
2	London	LND-010	0	Female	177005	3	177005-3	0	A	GoodIdea	1	Eastern European White	3	5.6	5.3	5.2	5.7	4.9	4.2	3.2	4.3	23	23	42	210	250	87	38	18
2	London	LND-011	1	Male	177018	1	177018-1	0	A	GoodIdea	8	South American	2	5.3	5.7	7.6	7.3	7.5	5.4	5.5	4.6	91	110	897	1306	619	276	82	14
2	London	LND-011	1	Male	177018	1	177018-1	0	A	GoodIdea	8	South American	2	5.2	5.2	5.6	6.4	6.9	5.2	4.4	4.7	60	135	169	529	434	245	134	8
2	London	LND-013	1	Male	177005	4	177005-4	0	A	GoodIdea	0	Western European White	2	5.2	5.1	5.1	6	6.9	6.3	5.2	4.5	38	71	38	219	324	287	114	36
2	London	LND-013	1	Male	177005	4	177005-4	0	A	GoodIdea	0	Western European White	2	4.8	4.9	4.7	5.4	5.3	4.8	4.8	4.6	45	53	77	114	123	63	117	46
2	London	LND-016	1	Male	177007	4	177007-4	0	A	GoodIdea	3	East Asian	3	5	5.5	5.8	5.9	3.5	3.2	4.5	5.1	57	127	218	455	192	47	53	58
2	London	LND-016	1	Male	177007	4	177007-4	0	A	GoodIdea	0	Western European White	2	5.8	5.5	6.3	6.8	6.2	6.3	5.7	4.8	87	197	78	169	446	385	331	92
2	London	LND-017	0	Female	177019	1	177019-1	0	A	GoodIdea	0	Western European White	3	4.8	5	5.3	6.2	5.6	4.7	3.9	4.5	62	122	196	344	352	212	75	49
2	London	LND-017	0	Female	177019	1	177019-1	0	A	GoodIdea	0	Western European White	2	4.5	4.6	5.2	4.6	5	4.3	4.1	4.4	37	48	177	161	189	127	45	20
2	London	LND-019	1	Male	177006	2	177006-2	0	A	GoodIdea	0	Western European White	3	4.9	4.7	5.7	6.3	6.1	4.3	4.4	3.9	23	30	14	165	176	156	103	17
2	London	LND-019	1	Male	177006	2	177006-2	0	A	GoodIdea	8	South American	2	4.6	4.2	4.6	4.7	4.7	5.9	4.5	3.7	49	66	85	89	84	290	202	44
2	London	LND-020	1	Male	177005	2	177005-2	0	A	GoodIdea	0	Western European White	3	5.2	5	6	5.4	5.9	4.8	4.2	4.7	78	109	28	422	407	193	88	63
2	London	LND-020	1	Male	177005	2	177005-2	0	A	GoodIdea	0	Western European White	3	4.9	4.7	6.1	6.3	5.4	4.1	4.2	4.3	46	63	215	213	136	70	25	23
2	London	LND-021	1	Male	177007	1	177007-1	0	A	GoodIdea	0	Western European White	2	4.8	4.7	4.8	4.1	4.4	4.1	4.3	4.5	71	127	448	337	234	111	82	52
2	London	LND-021	1	Male	177007	1	177007-1	0	A	GoodIdea	0	Western European White	3	4.7	4.8	5.6	6	5.1	4	3.5	4.3	75	152	426	211	576	123	77	64
2	London	LND-022	0	Female	177007	2	177007-2	0	A	GoodIdea	0	Western European White	2	6.2	6	6.6	7.4	7.3	6.1	5.5	5.1	51	113	120	191	208	109	60	40
2	London	LND-022	0	Female	177007	2	177007-2	0	A	GoodIdea	2	Black or African American	3	4.773	4.773	4.7175	5.328	5.106	5.2725	4.6065	4.884	85.4235	5.556	218.768	358.362	342.389	322.942	336.832	284.745
2	London	LND-024	1	Male	177010	3	177010-3	0	A	GoodIdea	2	Black or African American	2	6.438	7.215	6.105	6.8265	7.659	3.996	4.995	4.0515	154.179	128.482	634.773	681.999	1574.43	473.649	166.68	72.228
2	London	LND-024	1	Male	177010	3	177010-3	0	A	GoodIdea	2	Black or African American	2	4.9395	5.9385	5.217	6.438	6.438	4.7175	5.994	5.439	170.847	278.495	525.736	147.929	833.4	80.562	832.706	337.527
2	London	LND-025	0	Female	177005	5	177005-5	0	A	GoodIdea	2	Black or African American	3	4.329	4.8285	5.439	6.0495	4.8285	4.773	4.4955	5.106	2.0835	2.0835	6.2505	16.668	9.723	8.334	6.2505	50.004
2	London	LND-026	1	Male	177010	2	177010-2	0	A	GoodIdea	2	Black or African American	2	4.662	4.8285	4.662	3.996	4.4955	4.995	4.218	4.329	155.568	13.1955	990.357	270.161	103.481	477.122	298.635	236.13
2	London	LND-026	1	Male	177010	2	177010-2	0	A	GoodIdea	2	Black or African American	3	5.106	4.551	5.2725	6.4935	4.662	4.884	5.0505	5.328	10.4175	8.334	10.4175	26.391	34.725	343.083	238.214	215.295
2	London	LND-027	1	Male	177018	4	177018-4	0	A	GoodIdea	2	Black or African American	3	5.2725	5.2725	5.106	5.8275	4.4955	4.9395	5.9385	6.9375	46.5315	9.723	15.9735	27.0855	265.993	18.057	16.668	13.89
2	London	LND-027	1	Male	177018	4	177018-4	0	A	GoodIdea	2	Black or African American	2	4.218	3.774	3.996	4.995	5.6055	5.2725	3.552	4.551	2.0835	1.389	15.9735	19.446	18.7515	9.0285	169.458	43.7535
2	London	LND-028	0	Female	177006	1	177006-1	0	A	GoodIdea	2	Black or African American	3	3.9405	4.3845	5.0505	4.7175	4.3845	4.4955	4.4955	4.6065	26.391	33.336	4.167	8.334	130.566	156.957	86.8125	29.169
2	London	LND-028	0	Female	177006	1	177006-1	0	A	GoodIdea	2	Black or African American	2	4.7175	4.662	5.0505	5.217	5.4945	5.661	5.328	4.4955	3.4725	215.295	431.284	326.415	384.058	294.468	340.305	70.1445
2	London	LND-029	0	Female	177018	2	177018-2	0	A	GoodIdea	2	Black or African American	2	4.551	3.9405	4.551	4.4955	4.329	4.0515	3.996	4.3845	18.7515	29.8635	94.452	93.063	60.4215	5.556	93.7575	11.8065
2	London	LND-029	0	Female	177018	2	177018-2	0	A	GoodIdea	2	Black or African American	3	4.662	4.8285	5.217	5.6055	5.661	4.884	4.2735	4.8285	3.4725	180.57	140.983	170.153	104.87	75.7005	4.167	71.5335
2	London	LND-031	0	Female	177019	3	177019-3	0	A	GoodIdea	0	Western European White	3	3.6075	4.44	4.107	4.2735	4.218	3.663	4.0515	4.6065	6.945	15.279	2.778	42.3645	10.4175	6.2505	88.896	37.503
2	London	LND-031	0	Female	177019	3	177019-3	0	A	GoodIdea	0	Western European White	3	4.995	4.773	4.551	4.8285	4.6065	5.0505	4.8285	5.6055	2.0835	1.389	2.0835	2.0835	2.0835	26.391	36.114	131.955
2	London	LND-039	0	Female	177002	1	177002-1	0	A	GoodIdea	5	South East Asian	3	4.662	4.44	4.7175	5.994	4.8285	6.327	6.2715	4.884	13.1955	6.945	26.391	11.8065	13.89	12.501	47.226	8.334
2	London	LND-039	0	Female	177002	1	177002-1	0	A	GoodIdea	7	Central American	3	4.884	4.884	5.439	6.1605	4.995	4.0515	4.0515	4.4955	15.279	4.167	11.8065	138.206	11.8065	10.4175	4.8615	15.9735
2	London	LND-041	0	Female	177013	1	177013-1	0	A	GoodIdea	1	Eastern European White	3	4.3845	5.2725	5.0505	5.9385	5.994	6.3825	5.0505	6.4935	35.4195	29.169	137.511	182.654	115.287	217.379	131.955	54.171
2	London	LND-041	0	Female	177013	1	177013-1	0	A	GoodIdea	7	Central American	3	3.996	3.996	4.6065	5.661	5.55	4.995	4.6065	3.885	2.0835	10.4175	6.2505	260.438	265.299	274.327	205.572	84.0345
2	London	LND-042	0	Female	177009	1	177009-1	0	A	GoodIdea	2	Black or African American	3	5.106	6.1605	7.0485	6.8265	6.216	4.9395	5.55	5.0505	18.7515	6.945	237.519	16.668	11.112	97.23	123.621	72.9225
2	London	LND-042	0	Female	177009	1	177009-1	0	A	GoodIdea	2	Black or African American	3	4.773	4.884	5.6055	5.8275	4.995	4.7175	4.4955	4.1625	62.505	138.9	231.963	16.668	307.663	21.5295	202.1	22.9185
2	London	LND-043	1	Male	177009	3	177009-3	0	A	GoodIdea	0	Western European White	2	4.44	4.6065	4.662	4.4955	4.44	4.3845	4.107	4.4955	49.3095	247.242	162.513	20.1405	31.947	13.89	13.89	31.2525
2	London	LND-043	1	Male	177009	3	177009-3	0	A	GoodIdea	6	Middle Eastern	2	4.551	4.3845	4.773	4.9395	4.2735	3.74625	3.219	4.218	13.89	93.063	9.0285	186.821	15.9735	66.672	46.5315	20.1405
2	London	LND-045	0	Female	177013	2	177013-2	0	A	GoodIdea	8	South American	2	4.9395	5.8275	5.883	8.0475	8.214	5.994	5.439	5.106	94.452	13.89	263.91	29.8635	38.892	47.9205	586.158	25.6965
2	London	LND-045	0	Female	177013	2	177013-2	0	A	GoodIdea	8	South American	2	4.551	4.2735	5.217	5.772	5.3835	4.662	4.2735	3.6075	118.065	133.344	291.69	370.863	341	234.741	197.933	73.617
2	London	LND-048	1	Male	177009	2	177009-2	0	A	GoodIdea	0	Western European White	2	4.662	5.7165	6.549	5.883	4.773	3.6075	4.6065	4.7175	25.002	40.9755	93.063	147.234	139.595	73.617	4.167	31.2525
2	London	LND-048	1	Male	177009	2	177009-2	0	A	GoodIdea	0	Western European White	2	5.0505	6.0495	5.439	4.6065	6.66	4.44	4.6065	4.329	48.615	18.7515	258.354	190.293	16.668	77.0895	214.601	13.1955
2	London	LND-050	0	Female	177002	2	177002-2	0	A	GoodIdea	0	Western European White	2	4.662	4.3845	4.8285	5.0505	5.328	4.773	4.884	4.662	35.4195	47.226	34.725	8.334	25.6965	10.4175	87.507	83.34
2	London	LND-051	0	Female	177019	2	177019-2	0	A	GoodIdea	4	South Asian	2	5.1615	5.328	6.66	6.771	6.0495	5.0505	4.551	4.44	50.6985	62.505	154.874	466.704	386.837	272.244	290.995	75.006
2	London	LND-051	0	Female	177019	2	177019-2	1	B	Placebo	0	Western European White	2	5.1	5.1	5.3	5.5	5.3	4.4	4.5	4.6	139	195	247	333	381	501	301	168
1	Orlando	ORL-001	0	Female	177035	1	177035-1	1	B	Placebo	0	Western European White	3	5.5	5.8	7.5	7.6	5.4	4.7	5	5.2	88	135	539	1078	586	110	101	43
1	Orlando	ORL-001	0	Female	177035	1	177035-1	1	B	Placebo	0	Western European White	2	5.1	5.7	5.5	6.5	6.7	6.9	6.5	6.4	56	106	77	33	60	54	102	140
1	Orlando	ORL-003	1	Male	177022	3	177022-3	1	B	Placebo	0	Western European White	3	4.8	5.4	6.5	6.7	6.7	3.9	4.5	4.8	46	53	153	418	430	158	48	43
1	Orlando	ORL-003	1	Male	177022	3	177022-3	1	B	Placebo	0	Western European White	2	5.3	5.3	6.3	7	7.7	7.4	6.4	5	89	87	191	333	550	551	337	94
1	Orlando	ORL-005	0	Female	177022	1	177022-1	1	B	Placebo	1	Eastern European White	2	6.3	6.1	7.2	7.2	6.7	6	6.1	5.2	77	128	356	467	375	188	172	93
1	Orlando	ORL-005	0	Female	177022	1	177022-1	1	B	Placebo	0	Western European White	2	5.2	5.3	5.8	6.7	7.1	6.1	6	5.1	44	10	21	46	282	174	174	43
1	Orlando	ORL-007	1	Male	177035	3	177035-3	1	B	Placebo	0	Western European White	2	5.1	4.9	5.3	6.7	6.1	4.9	4.6	5	60	70	114	315	224	140	71	101
1	Orlando	ORL-007	1	Male	177035	3	177035-3	1	B	Placebo	1	Eastern European White	3	5.8	5.3	6	8	8.5	6.4	4	4.4	71	98	154	349	485	423	114	51
1	Orlando	ORL-008	0	Female	177022	2	177022-2	1	B	Placebo	7	Central American	3	5.2	4.9	5.3	5.5	5.5	3.9	5	5.1	46	77	134	197	300	72	70	44
1	Orlando	ORL-008	0	Female	177022	2	177022-2	1	B	Placebo	0	Western European White	3	5.5	4.8	5.4	5.7	5.1	5.1	4.8	4.2	109	70	156	188	141	123	171	36
1	Orlando	ORL-009	0	Female	177035	2	177035-2	1	B	Placebo	1	Eastern European White	2	5.5	5.1	5.6	6.5	5.4	4.7	4	4.8	20	34	45	150	181	120	52	25
1	Orlando	ORL-009	0	Female	177035	2	177035-2	1	B	Placebo	8	South American	3	5.8	5.8	7.6	8.4	6.9	4.6	5.3	5.1	169	164	698	1191	681	258	140	107
1	Orlando	ORL-014	1	Male	177027	2	177027-2	1	B	Placebo	8	South American	3	5	4.9	5.6	6.8	7.4	4.3	3.9	4.8	47	44	100	199	382	128	45	33
1	Orlando	ORL-014	1	Male	177027	2	177027-2	1	B	Placebo	0	Western European White	3	5.2	5	6	7.1	7.3	6.2	5.7	4.8	54	56	149	357	419	269	197	55
1	Orlando	ORL-015	0	Female	177026	4	177026-4	1	B	Placebo	0	Western European White	2	4.7	4.1	4.7	4.5	5.4	4.8	5	4.6	55	73	80	160	255	219	193	64
1	Orlando	ORL-015	0	Female	177026	4	177026-4	1	B	Placebo	0	Western European White	3	5.4	5.3	5.3	6.3	5.6	5.1	4.8	4.6	84	44	73	196	240	169	101	50
1	Orlando	ORL-016	0	Female	177027	1	177027-1	1	B	Placebo	3	East Asian	2	5	5.2	5.9	6.4	3.9	3.95	4	4.9	32	82	159	219	134	40	21	26
1	Orlando	ORL-016	0	Female	177027	1	177027-1	1	B	Placebo	0	Western European White	3	5.7	5.5	6	6.8	6.8	6.2	5.4	5.3	90	117	124	241	304	199	90	88
1	Orlando	ORL-019	0	Female	177026	2	177026-2	1	B	Placebo	0	Western European White	2	4.7	5.2	4.8	5.8	6.2	4.7	4.1	4.2	55	129	109	195	396	292	116	42
1	Orlando	ORL-019	0	Female	177026	2	177026-2	1	B	Placebo	0	Western European White	3	4.2	4.2	5.9	5.1	3.7	4	4	3.9	19	27	123	209	93	50	31	14
1	Orlando	ORL-020	0	Female	177026	1	177026-1	1	B	Placebo	0	Western European White	2	4.8	4.7	6.1	7	6.7	6.3	5.3	4.9	25	25	119	126	175	168	97	41
1	Orlando	ORL-022	1	Male	177026	3	177026-3	1	B	Placebo	8	South American	3	4.5	4.7	4.8	5.3	5.7	5.4	4.7	3.3	41	72	86	188	357	319	187	21
1	Orlando	ORL-022	1	Male	177026	3	177026-3	1	B	Placebo	0	Western European White	2	5.2	5.1	5.8	5.6	6	5.1	4.8	5	28	59	77	186	217	123	118	57
1	Orlando	ORL-023	0	Female	177021	4	177021-4	1	B	Placebo	0	Western European White	2	4.9	5.6	5.6	6.2	6	4.9	4.3	5.1	32	47	70	107	107	56	36	41
1	Orlando	ORL-023	0	Female	177021	4	177021-4	1	B	Placebo	0	Western European White	3	4.7	4.5	5.3	5.8	4.3	4.1	4.1	4.3	57	65	144	380	259	151	103	39
1	Orlando	ORL-027	0	Female	177021	2	177021-2	1	B	Placebo	0	Western European White	2	5	5.1	6.3	6.2	5.3	4	4.3	4.6	74	128	289	483	245	102	80	48
1	Orlando	ORL-027	0	Female	177021	2	177021-2	1	B	Placebo	0	Western European White	2	5	4.6	5.6	6.3	7.7	6.4	6.1	4.7	44	45	133	178	365	248	231	42
1	Orlando	ORL-028	1	Male	177037	1	177037-1	1	B	Placebo	0	Western European White	3	6.1	6	6.2	7.1	6.8	6	4.6	5	34	53	68	126	194	189	87	57
1	Orlando	ORL-028	1	Male	177037	1	177037-1	1	B	Placebo	2	Black or African American	2	4.7175	2.997	5.328	6.7155	6.8265	6.2715	5.772	4.995	4.167	20.835	96.5355	425.034	68.061	18.7515	21.5295	88.896
1	Orlando	ORL-030	1	Male	177021	1	177021-1	1	B	Placebo	2	Black or African American	3	4.7175	4.662	5.0505	6.9375	7.3815	5.7165	4.995	4.3845	52.0875	69.45	159.735	491.706	699.361	541.71	280.578	79.8675
1	Orlando	ORL-030	1	Male	177021	1	177021-1	1	B	Placebo	2	Black or African American	3	5.106	4.884	6.216	6.327	6.2715	7.881	5.9385	5.1615	15.9735	9.0285	17.3625	33.336	447.952	306.969	802.842	429.896
1	Orlando	ORL-031	1	Male	177037	2	177037-2	1	B	Placebo	2	Black or African American	2	4.7175	4.773	6.0495	6.1605	7.104	6.9375	6.0495	5.3835	2.0835	2.0835	4.8615	18.057	313.914	20.835	103.481	32.6415
1	Orlando	ORL-031	1	Male	177037	2	177037-2	1	B	Placebo	2	Black or African American	3	4.773	4.7175	5.1615	4.44	4.2735	4.8285	4.884	5.106	27.78	51.393	443.786	202.794	114.593	221.546	102.786	30.558
1	Orlando	ORL-035	1	Male	177021	3	177021-3	1	B	Placebo	2	Black or African American	2	4.995	4.4955	5.4945	5.3835	4.6065	5.55	4.107	4.7175	106.953	15.9735	51.393	67.3665	250.714	418.089	10.4175	80.562
1	Orlando	ORL-035	1	Male	177021	3	177021-3	1	B	Placebo	2	Black or African American	2	5.328	5.772	5.9385	5.106	4.884	6.105	4.884	5.106	7.6395	13.89	149.317	143.762	300.719	191.682	179.875	61.116
1	Orlando	ORL-036	0	Female	177030	1	177030-1	1	B	Placebo	2	Black or African American	3	4.1625	4.0515	4.107	4.7175	5.1615	4.662	4.2735	3.9405	2.0835	1.389	2.0835	4.8615	11.8065	9.0285	8.334	3.4725
1	Orlando	ORL-036	0	Female	177030	1	177030-1	1	B	Placebo	2	Black or African American	2	3.885	5.772	4.662	4.2735	5.2725	5.2725	4.2735	5.994	47.226	50.6985	119.454	10.4175	109.037	31.947	9.723	4.8615
1	Orlando	ORL-038	1	Male	177030	2	177030-2	1	B	Placebo	2	Black or African American	3	5.217	4.6065	4.884	5.2725	4.884	5.6055	4.662	4.8285	59.727	140.289	327.804	72.9225	20.1405	70.839	95.841	19.446
1	Orlando	ORL-039	0	Female	177030	3	177030-3	1	B	Placebo	2	Black or African American	3	5.0505	5.7165	4.3845	4.329	4.884	5.883	5.1615	5.1615	88.2015	186.126	382.67	882.015	789.646	438.229	215.295	100.703
1	Orlando	ORL-039	0	Female	177030	3	177030-3	1	B	Placebo	2	Black or African American	3	4.218	5.4945	3.441	4.2735	5.55	3.885	5.4945	4.662	23.613	34.725	59.0325	70.839	279.189	152.79	70.839	4.167
1	Orlando	ORL-040	0	Female	177030	4	177030-4	1	B	Placebo	2	Black or African American	2	4.6065	4.7175	6.216	4.218	4.44	4.3845	4.3845	4.9395	48.615	12.501	2.778	2.778	6.945	64.5885	50.004	57.6435
1	Orlando	ORL-040	0	Female	177030	4	177030-4	1	B	Placebo	0	Western European White	2	4.1625	4.2735	4.6065	4.551	4.9395	4.7175	4.4955	4.218	2.0835	19.446	34.0305	39.5865	14.5845	2.778	70.839	34.0305
1	Orlando	ORL-042	0	Female	177034	1	177034-1	1	B	Placebo	0	Western European White	2	4.995	4.995	5.217	5.55	6.7155	7.104	6.549	5.439	31.947	58.338	61.8105	75.006	76.395	71.5335	148.623	4.8615
1	Orlando	ORL-042	0	Female	177034	1	177034-1	1	B	Placebo	5	South East Asian	2	4.6065	4.8285	5.2725	4.884	4.773	4.0515	4.329	4.4955	81.2565	130.566	114.593	86.8125	179.875	112.509	101.397	50.6985
1	Orlando	ORL-043	1	Male	177028	1	177028-1	1	B	Placebo	7	Central American	2	4.662	5.328	6.66	7.2705	6.1605	5.3835	4.7175	5.106	3.4725	2.0835	6.945	15.9735	13.89	9.723	6.2505	3.4725
1	Orlando	ORL-043	1	Male	177028	1	177028-1	1	B	Placebo	1	Eastern European White	2	4.3845	4.4955	5.9385	6.3825	6.549	6.7155	5.1615	4.7175	23.613	70.839	195.155	175.014	241.686	429.896	174.32	68.061
1	Orlando	ORL-046	0	Female	177038	5	177038-5	1	B	Placebo	7	Central American	2	4.107	3.996	4.2735	5.1615	5.4945	4.44	4.218	4.1625	5.556	12.501	104.87	170.153	373.641	159.041	62.505	41.67
1	Orlando	ORL-046	0	Female	177038	5	177038-5	1	B	Placebo	7	Central American	2	4.218	4.107	5.217	5.439	4.107	4.551	4.0515	4.44	4.167	2.778	163.902	226.407	6.945	63.1995	13.1955	22.9185
1	Orlando	ORL-048	0	Female	177033	1	177033-1	1	B	Placebo	2	Black or African American	2	5.0505	6.438	8.6025	8.325	6.216	5.2725	5.106	4.8285	2.0835	136.816	343.777	440.313	344.472	120.843	104.175	49.3095
1	Orlando	ORL-049	1	Male	177038	2	177038-2	1	B	Placebo	2	Black or African American	2	4.44	5.1615	5.772	5.7165	5.2725	5.106	4.773	4.8285	3.4725	6.2505	125.01	227.101	199.321	168.069	182.654	170.847
1	Orlando	ORL-049	1	Male	177038	2	177038-2	1	B	Placebo	0	Western European White	3	4.551	4.995	5.994	5.0505	4.329	3.885	3.774	3.996	49.3095	13.1955	21.5295	23.613	45.1425	13.1955	13.89	9.723
1	Orlando	ORL-052	1	Male	177038	3	177038-3	1	B	Placebo	6	Middle Eastern	3	4.773	4.107	4.6065	4.3845	3.885	3.6075	3.33	3.774	25.6965	38.1975	7.6395	11.112	268.077	45.1425	4.8615	3.4725
1	Orlando	ORL-052	1	Male	177038	3	177038-3	1	B	Placebo	8	South American	3	5.994	5.7165	6.882	7.881	7.1595	5.883	5.217	4.551	177.792	247.936	237.519	590.325	751.449	425.728	473.649	24.3075
1	Orlando	ORL-053	0	Female	177038	4	177038-4	1	B	Placebo	0	Western European White	3	4.9395	4.9395	5.7165	6.771	6.6045	5.772	4.44	4.662	31.947	2.778	67.3665	5.556	14.5845	69.45	23.613	51.393
1	Orlando	ORL-053	0	Female	177038	4	177038-4	1	B	Placebo	0	Western European White	3	5.6055	4.551	5.661	6.438	5.994	4.884	5.106	5.328	13.89	5.556	131.955	15.9735	188.904	10.4175	113.898	13.1955
1	Orlando	ORL-054	1	Male	177038	1	177038-1	1	B	Placebo	0	Western European White	3	4.884	4.1625	4.7175	5.217	5.7165	4.7175	4.662	5.0505	21.5295	5.556	18.057	118.065	156.262	6.2505	30.558	68.061
1	Orlando	ORL-054	1	Male	177038	1	177038-1	1	B	Placebo	4	South Asian	3	5.217	5.106	6.327	5.772	3.9405	3.663	4.2735	4.662	110.425	13.89	325.026	545.183	261.827	169.458	136.816	57.6435

## Sheet: PP
site	site_label	subjectnum	gender	gender_label	randnumgroup	randnuminteger	randomization	productsequence	productsequence_label	productname	race	race_label	visitnumber	glucosepre	glucose15	glucose30	glucose45	glucose60	glucose90	glucose120	glucose180	insulinpre	insulin15	insulin30	insulin45	insulin60	insulin90	insulin120	insulin180
2	London	LND-002	1	Male	177018	3	177018-3	1	B	Placebo	0	Western European White	2	5.1	5.1	5.3	5.5	5.3	4.4	4.5	4.6	139	195	247	333	381	501	301	168
2	London	LND-002	1	Male	177018	3	177018-3	0	A	GoodIdea	0	Western European White	3	4.7	4.5	4.8	4.5	3.9	3.7	4.2	4.3	107	92	307	550	455	136	118	83
2	London	LND-006	1	Male	177010	1	177010-1	0	A	GoodIdea	0	Western European White	2	5.5	5.2	5.4	7.4	6.6	4.9	4.2	4.3	69	61	160	584	464	150	61	47
2	London	LND-006	1	Male	177010	1	177010-1	1	B	Placebo	0	Western European White	3	4.8	5.4	6.5	6.7	6.7	3.9	4.5	4.8	46	53	153	418	430	158	48	43
2	London	LND-009	1	Male	177012	1	177012-1	1	B	Placebo	0	Western European White	2	5.3	5.3	6.3	7	7.7	7.4	6.4	5	89	87	191	333	550	551	337	94
2	London	LND-009	1	Male	177012	1	177012-1	0	A	GoodIdea	0	Western European White	3	4.9	5.3	5.6	6.5	6.7	7.3	5.9	5.1	44	62	136	152	208	255	127	55
2	London	LND-010	0	Female	177005	3	177005-3	1	B	Placebo	1	Eastern European White	2	6.3	6.1	7.2	7.2	6.7	6	6.1	5.2	77	128	356	467	375	188	172	93
2	London	LND-010	0	Female	177005	3	177005-3	0	A	GoodIdea	1	Eastern European White	3	5.6	5.2	6	6.2	5.3	5	5	4.8	80	102	449	592	394	209	110	60
2	London	LND-011	1	Male	177018	1	177018-1	1	B	Placebo	0	Western European White	2	5.2	5.3	5.8	6.7	7.1	6.1	6	5.1	44	10	21	46	282	174	174	43
2	London	LND-011	1	Male	177018	1	177018-1	0	A	GoodIdea	0	Western European White	3	5.2	5.2	6	7.3	7.3	5.5	4.3	4.7	40	149	133	406	415	193	86	44
2	London	LND-013	1	Male	177005	4	177005-4	1	B	Placebo	0	Western European White	2	5.1	4.9	5.3	6.7	6.1	4.9	4.6	5	60	70	114	315	224	140	71	101
2	London	LND-013	1	Male	177005	4	177005-4	0	A	GoodIdea	0	Western European White	3	5.1	4.9	5.1	5.8	5.4	4.7	4.4	4.2	44	60	89	256	186	143	100	67
2	London	LND-016	1	Male	177007	4	177007-4	0	A	GoodIdea	1	Eastern European White	2	5.4	5.2	7.4	8.6	8.9	6.7	5	3.9	97	109	415	624	833	547	236	69
2	London	LND-016	1	Male	177007	4	177007-4	1	B	Placebo	1	Eastern European White	3	5.8	5.3	6	8	8.5	6.4	4	4.4	71	98	154	349	485	423	114	51
2	London	LND-017	0	Female	177019	1	177019-1	0	A	GoodIdea	7	Central American	2	5	4.9	5.1	5.4	4.9	4.7	4.6	4.8	64	184	224	246	152	127	94	51
2	London	LND-017	0	Female	177019	1	177019-1	1	B	Placebo	7	Central American	3	5.2	4.9	5.3	5.5	5.5	3.9	5	5.1	46	77	134	197	300	72	70	44
2	London	LND-019	1	Male	177006	2	177006-2	0	A	GoodIdea	0	Western European White	2	5.5	5	5.1	5.7	5	4.7	4.8	4.4	100	107	104	286	168	97	169	47
2	London	LND-019	1	Male	177006	2	177006-2	1	B	Placebo	0	Western European White	3	5.5	4.8	5.4	5.7	5.1	5.1	4.8	4.2	109	70	156	188	141	123	171	36
2	London	LND-020	1	Male	177005	2	177005-2	1	B	Placebo	1	Eastern European White	2	5.5	5.1	5.6	6.5	5.4	4.7	4	4.8	20	34	45	150	181	120	52	25
2	London	LND-020	1	Male	177005	2	177005-2	0	A	GoodIdea	1	Eastern European White	3	5.6	5.3	5.2	5.7	4.9	4.2	3.2	4.3	23	23	42	210	250	87	38	18
2	London	LND-021	1	Male	177007	1	177007-1	0	A	GoodIdea	8	South American	2	5.3	5.7	7.6	7.3	7.5	5.4	5.5	4.6	91	110	897	1306	619	276	82	14
2	London	LND-021	1	Male	177007	1	177007-1	1	B	Placebo	8	South American	3	5.8	5.8	7.6	8.4	6.9	4.6	5.3	5.1	169	164	698	1191	681	258	140	107
2	London	LND-022	0	Female	177007	2	177007-2	0	A	GoodIdea	8	South American	2	5.2	5.2	5.6	6.4	6.9	5.2	4.4	4.7	60	135	169	529	434	245	134	8
2	London	LND-022	0	Female	177007	2	177007-2	1	B	Placebo	8	South American	3	5	4.9	5.6	6.8	7.4	4.3	3.9	4.8	47	44	100	199	382	128	45	33
2	London	LND-024	1	Male	177010	3	177010-3	0	A	GoodIdea	0	Western European White	2	5.2	5.1	5.1	6	6.9	6.3	5.2	4.5	38	71	38	219	324	287	114	36
2	London	LND-024	1	Male	177010	3	177010-3	1	B	Placebo	0	Western European White	3	5.2	5	6	7.1	7.3	6.2	5.7	4.8	54	56	149	357	419	269	197	55
2	London	LND-026	1	Male	177010	2	177010-2	0	A	GoodIdea	0	Western European White	2	4.8	4.9	4.7	5.4	5.3	4.8	4.8	4.6	45	53	77	114	123	63	117	46
2	London	LND-026	1	Male	177010	2	177010-2	1	B	Placebo	0	Western European White	3	5.4	5.3	5.3	6.3	5.6	5.1	4.8	4.6	84	44	73	196	240	169	101	50
2	London	LND-027	1	Male	177018	4	177018-4	1	B	Placebo	3	East Asian	2	5	5.2	5.9	6.4	3.9	3.95	4	4.9	32	82	159	219	134	40	21	26
2	London	LND-027	1	Male	177018	4	177018-4	0	A	GoodIdea	3	East Asian	3	5	5.5	5.8	5.9	3.5	3.2	4.5	5.1	57	127	218	455	192	47	53	58
2	London	LND-028	0	Female	177006	1	177006-1	0	A	GoodIdea	0	Western European White	2	5.8	5.5	6.3	6.8	6.2	6.3	5.7	4.8	87	197	78	169	446	385	331	92
2	London	LND-028	0	Female	177006	1	177006-1	1	B	Placebo	0	Western European White	3	5.7	5.5	6	6.8	6.8	6.2	5.4	5.3	90	117	124	241	304	199	90	88
2	London	LND-029	0	Female	177018	2	177018-2	1	B	Placebo	0	Western European White	2	4.7	5.2	4.8	5.8	6.2	4.7	4.1	4.2	55	129	109	195	396	292	116	42
2	London	LND-029	0	Female	177018	2	177018-2	0	A	GoodIdea	0	Western European White	3	4.8	5	5.3	6.2	5.6	4.7	3.9	4.5	62	122	196	344	352	212	75	49
2	London	LND-031	0	Female	177019	3	177019-3	0	A	GoodIdea	0	Western European White	2	4.5	4.6	5.2	4.6	5	4.3	4.1	4.4	37	48	177	161	189	127	45	20
2	London	LND-031	0	Female	177019	3	177019-3	1	B	Placebo	0	Western European White	3	4.2	4.2	5.9	5.1	3.7	4	4	3.9	19	27	123	209	93	50	31	14
2	London	LND-039	0	Female	177002	1	177002-1	1	B	Placebo	0	Western European White	2	4.8	4.7	6.1	7	6.7	6.3	5.3	4.9	25	25	119	126	175	168	97	41
2	London	LND-039	0	Female	177002	1	177002-1	0	A	GoodIdea	0	Western European White	3	4.9	4.7	5.7	6.3	6.1	4.3	4.4	3.9	23	30	14	165	176	156	103	17
2	London	LND-041	0	Female	177013	1	177013-1	0	A	GoodIdea	8	South American	2	4.6	4.2	4.6	4.7	4.7	5.9	4.5	3.7	49	66	85	89	84	290	202	44
2	London	LND-041	0	Female	177013	1	177013-1	1	B	Placebo	8	South American	3	4.5	4.7	4.8	5.3	5.7	5.4	4.7	3.3	41	72	86	188	357	319	187	21
2	London	LND-042	0	Female	177009	1	177009-1	1	B	Placebo	0	Western European White	2	5.2	5.1	5.8	5.6	6	5.1	4.8	5	28	59	77	186	217	123	118	57
2	London	LND-042	0	Female	177009	1	177009-1	0	A	GoodIdea	0	Western European White	3	5.2	5	6	5.4	5.9	4.8	4.2	4.7	78	109	28	422	407	193	88	63
2	London	LND-043	1	Male	177009	3	177009-3	1	B	Placebo	0	Western European White	2	4.9	5.6	5.6	6.2	6	4.9	4.3	5.1	32	47	70	107	107	56	36	41
2	London	LND-043	1	Male	177009	3	177009-3	0	A	GoodIdea	0	Western European White	3	4.9	4.7	6.1	6.3	5.4	4.1	4.2	4.3	46	63	215	213	136	70	25	23
2	London	LND-045	0	Female	177013	2	177013-2	0	A	GoodIdea	0	Western European White	2	4.8	4.7	4.8	4.1	4.4	4.1	4.3	4.5	71	127	448	337	234	111	82	52
2	London	LND-045	0	Female	177013	2	177013-2	1	B	Placebo	0	Western European White	3	4.7	4.5	5.3	5.8	4.3	4.1	4.1	4.3	57	65	144	380	259	151	103	39
2	London	LND-048	1	Male	177009	2	177009-2	1	B	Placebo	0	Western European White	2	5	5.1	6.3	6.2	5.3	4	4.3	4.6	74	128	289	483	245	102	80	48
2	London	LND-048	1	Male	177009	2	177009-2	0	A	GoodIdea	0	Western European White	3	4.7	4.8	5.6	6	5.1	4	3.5	4.3	75	152	426	211	576	123	77	64
1	Orlando	ORL-001	0	Female	177035	1	177035-1	1	B	Placebo	2	Black or African American	2	4.7175	2.997	5.328	6.7155	6.8265	6.2715	5.772	4.995	4.167	20.835	96.5355	425.034	68.061	18.7515	21.5295	88.896
1	Orlando	ORL-001	0	Female	177035	1	177035-1	0	A	GoodIdea	2	Black or African American	3	4.773	4.773	4.7175	5.328	5.106	5.2725	4.6065	4.884	85.4235	5.556	218.768	358.362	342.389	322.942	336.832	284.745
1	Orlando	ORL-003	1	Male	177022	3	177022-3	0	A	GoodIdea	2	Black or African American	2	6.438	7.215	6.105	6.8265	7.659	3.996	4.995	4.0515	154.179	128.482	634.773	681.999	1574.43	473.649	166.68	72.228
1	Orlando	ORL-003	1	Male	177022	3	177022-3	1	B	Placebo	2	Black or African American	3	4.7175	4.662	5.0505	6.9375	7.3815	5.7165	4.995	4.3845	52.0875	69.45	159.735	491.706	699.361	541.71	280.578	79.8675
1	Orlando	ORL-007	1	Male	177035	3	177035-3	1	B	Placebo	2	Black or African American	2	4.7175	4.773	6.0495	6.1605	7.104	6.9375	6.0495	5.3835	2.0835	2.0835	4.8615	18.057	313.914	20.835	103.481	32.6415
1	Orlando	ORL-007	1	Male	177035	3	177035-3	0	A	GoodIdea	2	Black or African American	3	4.329	4.8285	5.439	6.0495	4.8285	4.773	4.4955	5.106	2.0835	2.0835	6.2505	16.668	9.723	8.334	6.2505	50.004
1	Orlando	ORL-009	0	Female	177035	2	177035-2	1	B	Placebo	2	Black or African American	2	4.995	4.4955	5.4945	5.3835	4.6065	5.55	4.107	4.7175	106.953	15.9735	51.393	67.3665	250.714	418.089	10.4175	80.562
1	Orlando	ORL-009	0	Female	177035	2	177035-2	0	A	GoodIdea	2	Black or African American	3	5.106	4.551	5.2725	6.4935	4.662	4.884	5.0505	5.328	10.4175	8.334	10.4175	26.391	34.725	343.083	238.214	215.295
1	Orlando	ORL-014	1	Male	177027	2	177027-2	1	B	Placebo	2	Black or African American	2	5.328	5.772	5.9385	5.106	4.884	6.105	4.884	5.106	7.6395	13.89	149.317	143.762	300.719	191.682	179.875	61.116
1	Orlando	ORL-014	1	Male	177027	2	177027-2	0	A	GoodIdea	2	Black or African American	3	5.2725	5.2725	5.106	5.8275	4.4955	4.9395	5.9385	6.9375	46.5315	9.723	15.9735	27.0855	265.993	18.057	16.668	13.89
1	Orlando	ORL-015	0	Female	177026	4	177026-4	0	A	GoodIdea	2	Black or African American	2	4.218	3.774	3.996	4.995	5.6055	5.2725	3.552	4.551	2.0835	1.389	15.9735	19.446	18.7515	9.0285	169.458	43.7535
1	Orlando	ORL-015	0	Female	177026	4	177026-4	1	B	Placebo	2	Black or African American	3	4.1625	4.0515	4.107	4.7175	5.1615	4.662	4.2735	3.9405	2.0835	1.389	2.0835	4.8615	11.8065	9.0285	8.334	3.4725
1	Orlando	ORL-016	0	Female	177027	1	177027-1	1	B	Placebo	2	Black or African American	2	3.885	5.772	4.662	4.2735	5.2725	5.2725	4.2735	5.994	47.226	50.6985	119.454	10.4175	109.037	31.947	9.723	4.8615
1	Orlando	ORL-016	0	Female	177027	1	177027-1	0	A	GoodIdea	2	Black or African American	3	3.9405	4.3845	5.0505	4.7175	4.3845	4.4955	4.4955	4.6065	26.391	33.336	4.167	8.334	130.566	156.957	86.8125	29.169
1	Orlando	ORL-019	0	Female	177026	2	177026-2	0	A	GoodIdea	2	Black or African American	2	4.7175	4.662	5.0505	5.217	5.4945	5.661	5.328	4.4955	3.4725	215.295	431.284	326.415	384.058	294.468	340.305	70.1445
1	Orlando	ORL-019	0	Female	177026	2	177026-2	1	B	Placebo	2	Black or African American	3	5.217	4.6065	4.884	5.2725	4.884	5.6055	4.662	4.8285	59.727	140.289	327.804	72.9225	20.1405	70.839	95.841	19.446
1	Orlando	ORL-022	1	Male	177026	3	177026-3	0	A	GoodIdea	2	Black or African American	2	4.551	3.9405	4.551	4.4955	4.329	4.0515	3.996	4.3845	18.7515	29.8635	94.452	93.063	60.4215	5.556	93.7575	11.8065
1	Orlando	ORL-022	1	Male	177026	3	177026-3	1	B	Placebo	2	Black or African American	3	4.218	5.4945	3.441	4.2735	5.55	3.885	5.4945	4.662	23.613	34.725	59.0325	70.839	279.189	152.79	70.839	4.167
1	Orlando	ORL-023	0	Female	177021	4	177021-4	1	B	Placebo	2	Black or African American	2	4.6065	4.7175	6.216	4.218	4.44	4.3845	4.3845	4.9395	48.615	12.501	2.778	2.778	6.945	64.5885	50.004	57.6435
1	Orlando	ORL-023	0	Female	177021	4	177021-4	0	A	GoodIdea	2	Black or African American	3	4.662	4.8285	5.217	5.6055	5.661	4.884	4.2735	4.8285	3.4725	180.57	140.983	170.153	104.87	75.7005	4.167	71.5335
1	Orlando	ORL-027	0	Female	177021	2	177021-2	1	B	Placebo	0	Western European White	2	4.1625	4.2735	4.6065	4.551	4.9395	4.7175	4.4955	4.218	2.0835	19.446	34.0305	39.5865	14.5845	2.778	70.839	34.0305
1	Orlando	ORL-027	0	Female	177021	2	177021-2	0	A	GoodIdea	0	Western European White	3	3.6075	4.44	4.107	4.2735	4.218	3.663	4.0515	4.6065	6.945	15.279	2.778	42.3645	10.4175	6.2505	88.896	37.503
1	Orlando	ORL-030	1	Male	177021	1	177021-1	1	B	Placebo	5	South East Asian	2	4.6065	4.8285	5.2725	4.884	4.773	4.0515	4.329	4.4955	81.2565	130.566	114.593	86.8125	179.875	112.509	101.397	50.6985
1	Orlando	ORL-030	1	Male	177021	1	177021-1	0	A	GoodIdea	5	South East Asian	3	4.662	4.44	4.7175	5.994	4.8285	6.327	6.2715	4.884	13.1955	6.945	26.391	11.8065	13.89	12.501	47.226	8.334
1	Orlando	ORL-031	1	Male	177037	2	177037-2	1	B	Placebo	7	Central American	2	4.662	5.328	6.66	7.2705	6.1605	5.3835	4.7175	5.106	3.4725	2.0835	6.945	15.9735	13.89	9.723	6.2505	3.4725
1	Orlando	ORL-031	1	Male	177037	2	177037-2	0	A	GoodIdea	7	Central American	3	4.884	4.884	5.439	6.1605	4.995	4.0515	4.0515	4.4955	15.279	4.167	11.8065	138.206	11.8065	10.4175	4.8615	15.9735
1	Orlando	ORL-035	1	Male	177021	3	177021-3	1	B	Placebo	1	Eastern European White	2	4.3845	4.4955	5.9385	6.3825	6.549	6.7155	5.1615	4.7175	23.613	70.839	195.155	175.014	241.686	429.896	174.32	68.061
1	Orlando	ORL-035	1	Male	177021	3	177021-3	0	A	GoodIdea	1	Eastern European White	3	4.3845	5.2725	5.0505	5.9385	5.994	6.3825	5.0505	6.4935	35.4195	29.169	137.511	182.654	115.287	217.379	131.955	54.171
1	Orlando	ORL-036	0	Female	177030	1	177030-1	1	B	Placebo	7	Central American	2	4.107	3.996	4.2735	5.1615	5.4945	4.44	4.218	4.1625	5.556	12.501	104.87	170.153	373.641	159.041	62.505	41.67
1	Orlando	ORL-036	0	Female	177030	1	177030-1	0	A	GoodIdea	7	Central American	3	3.996	3.996	4.6065	5.661	5.55	4.995	4.6065	3.885	2.0835	10.4175	6.2505	260.438	265.299	274.327	205.572	84.0345
1	Orlando	ORL-039	0	Female	177030	3	177030-3	1	B	Placebo	2	Black or African American	2	5.0505	6.438	8.6025	8.325	6.216	5.2725	5.106	4.8285	2.0835	136.816	343.777	440.313	344.472	120.843	104.175	49.3095
1	Orlando	ORL-039	0	Female	177030	3	177030-3	0	A	GoodIdea	2	Black or African American	3	5.106	6.1605	7.0485	6.8265	6.216	4.9395	5.55	5.0505	18.7515	6.945	237.519	16.668	11.112	97.23	123.621	72.9225
1	Orlando	ORL-040	0	Female	177030	4	177030-4	1	B	Placebo	2	Black or African American	2	4.44	5.1615	5.772	5.7165	5.2725	5.106	4.773	4.8285	3.4725	6.2505	125.01	227.101	199.321	168.069	182.654	170.847
1	Orlando	ORL-040	0	Female	177030	4	177030-4	0	A	GoodIdea	2	Black or African American	3	4.773	4.884	5.6055	5.8275	4.995	4.7175	4.4955	4.1625	62.505	138.9	231.963	16.668	307.663	21.5295	202.1	22.9185
1	Orlando	ORL-042	0	Female	177034	1	177034-1	0	A	GoodIdea	0	Western European White	2	4.44	4.6065	4.662	4.4955	4.44	4.3845	4.107	4.4955	49.3095	247.242	162.513	20.1405	31.947	13.89	13.89	31.2525
1	Orlando	ORL-042	0	Female	177034	1	177034-1	1	B	Placebo	0	Western European White	3	4.551	4.995	5.994	5.0505	4.329	3.885	3.774	3.996	49.3095	13.1955	21.5295	23.613	45.1425	13.1955	13.89	9.723
1	Orlando	ORL-043	1	Male	177028	1	177028-1	0	A	GoodIdea	6	Middle Eastern	2	4.551	4.3845	4.773	4.9395	4.2735	3.74625	3.219	4.218	13.89	93.063	9.0285	186.821	15.9735	66.672	46.5315	20.1405
1	Orlando	ORL-043	1	Male	177028	1	177028-1	1	B	Placebo	6	Middle Eastern	3	4.773	4.107	4.6065	4.3845	3.885	3.6075	3.33	3.774	25.6965	38.1975	7.6395	11.112	268.077	45.1425	4.8615	3.4725
1	Orlando	ORL-046	0	Female	177038	5	177038-5	0	A	GoodIdea	8	South American	2	4.9395	5.8275	5.883	8.0475	8.214	5.994	5.439	5.106	94.452	13.89	263.91	29.8635	38.892	47.9205	586.158	25.6965
1	Orlando	ORL-046	0	Female	177038	5	177038-5	1	B	Placebo	8	South American	3	5.994	5.7165	6.882	7.881	7.1595	5.883	5.217	4.551	177.792	247.936	237.519	590.325	751.449	425.728	473.649	24.3075
1	Orlando	ORL-049	1	Male	177038	2	177038-2	0	A	GoodIdea	0	Western European White	2	4.662	5.7165	6.549	5.883	4.773	3.6075	4.6065	4.7175	25.002	40.9755	93.063	147.234	139.595	73.617	4.167	31.2525
1	Orlando	ORL-049	1	Male	177038	2	177038-2	1	B	Placebo	0	Western European White	3	4.9395	4.9395	5.7165	6.771	6.6045	5.772	4.44	4.662	31.947	2.778	67.3665	5.556	14.5845	69.45	23.613	51.393
1	Orlando	ORL-052	1	Male	177038	3	177038-3	0	A	GoodIdea	0	Western European White	2	5.0505	6.0495	5.439	4.6065	6.66	4.44	4.6065	4.329	48.615	18.7515	258.354	190.293	16.668	77.0895	214.601	13.1955
1	Orlando	ORL-052	1	Male	177038	3	177038-3	1	B	Placebo	0	Western European White	3	5.6055	4.551	5.661	6.438	5.994	4.884	5.106	5.328	13.89	5.556	131.955	15.9735	188.904	10.4175	113.898	13.1955
1	Orlando	ORL-053	0	Female	177038	4	177038-4	0	A	GoodIdea	0	Western European White	2	4.662	4.3845	4.8285	5.0505	5.328	4.773	4.884	4.662	35.4195	47.226	34.725	8.334	25.6965	10.4175	87.507	83.34
1	Orlando	ORL-053	0	Female	177038	4	177038-4	1	B	Placebo	0	Western European White	3	4.884	4.1625	4.7175	5.217	5.7165	4.7175	4.662	5.0505	21.5295	5.556	18.057	118.065	156.262	6.2505	30.558	68.061
1	Orlando	ORL-054	1	Male	177038	1	177038-1	0	A	GoodIdea	4	South Asian	2	5.1615	5.328	6.66	6.771	6.0495	5.0505	4.551	4.44	50.6985	62.505	154.874	466.704	386.837	272.244	290.995	75.006
1	Orlando	ORL-054	1	Male	177038	1	177038-1	1	B	Placebo	4	South Asian	3	5.217	5.106	6.327	5.772	3.9405	3.663	4.2735	4.662	110.425	13.89	325.026	545.183	261.827	169.458	136.816	57.6435
